# Supplementary material for: Integrated microRNA and transcriptome profiling reveals a miRNA-mediated regulatory network of embryo abortion under calcium deficiency in peanut (Arachis hypogaea L.)
Source: BMC Genomics. 2019 May 21;20:392. doi: 10.1186/s12864-019-5770-6 (PMC6528327; doi:10.1186/s12864-019-5770-6)
Supplement: Supplementary file 5 — Table S1. Summary of data from the sequencing of peanut sRNA libraries. (XLSX 13 kb) [file 12864_2019_5770_MOESM5_ESM.xlsx]

## Sheet: Sheet1
Table S1 Summary of data from the sequencing of peanut sRNA libraries
Samples	Raw reads	Containing'N'reads	Length <18	Length >30	Clean reads	Q30(%)	Clean reads		rRNA		scRNA		snRNA		snoRNA		tRNA		Repbase		Unannotated
							Number	Percent(%)	Number	Percent(%)	Number	Percent(%)	Number	Percent(%)	Number	Percent(%)	Number	Percent(%)	Number	Percent(%)	Number	Percent(%)
S15	21695870	177	2642710	577830	18475153	95.2	18475153	100	1503784	8.14	0	0	0	0	10223	0.06	148271	0.8	9318	0.05	16803557	90.95
D15	17106904	120	1097760	1208391	14800633	94.73	14800633	100	2112210	14.27	0	0	0	0	9460	0.06	167178	1.13	5769	0.04	12506016	84.5
S20	19890559	189	356170	1016252	18517948	95.36	18517948	100	1182473	6.39	0	0	0	0	6921	0.04	99146	0.54	5005	0.03	17224403	93.01
D20	24420600	14264	898213	5516823	17991300	94.98	17991300	100	3733870	20.75	0	0	1	0	9695	0.05	299815	1.67	4912	0.03	13943007	77.5
S30	22999943	13327	1106776	790092	21089748	95.43	21089748	100	1687645	8	0	0	0	0	9632	0.05	123581	0.59	7839	0.04	19261051	91.33
D30	24132085	14052	1320514	5154199	17643320	94.28	17643320	100	6811446	38.61	0	0	0	0	9808	0.06	701993	3.98	4502	0.03	10115571	57.33
