# Supplementary material for: Integrated microRNA and transcriptome profiling reveals a miRNA-mediated regulatory network of embryo abortion under calcium deficiency in peanut (Arachis hypogaea L.)
Source: BMC Genomics. 2019 May 21;20:392. doi: 10.1186/s12864-019-5770-6 (PMC6528327; doi:10.1186/s12864-019-5770-6)
Supplement: Supplementary file 6 — Table S2. Mapping results of sRNA sequences and the peanut genome. (XLSX 10 kb) [file 12864_2019_5770_MOESM6_ESM.xlsx]

## Sheet: Sheet1
Table S2 Mapping results of sRNA sequences and the peanut genome
Samples	Total Reads	Mapped Reads	Mapped reads(+)	Mapped reads(-)	Percent(%)
S15	18475153	7365874	5627646	1738228	0.398691
D15	14800633	6000016	4771485	1228531	0.405389
S20	18517948	7355907	5572746	1783161	0.397231
D20	17991300	7523159	6239805	1283354	0.418155
S30	21089748	8549359	6553544	1995815	0.40538
D30	17643320	8900128	8020901	879227	0.504447
