# Supplementary material for: Integrated microRNA and transcriptome profiling reveals a miRNA-mediated regulatory network of embryo abortion under calcium deficiency in peanut (Arachis hypogaea L.)
Source: BMC Genomics. 2019 May 21;20:392. doi: 10.1186/s12864-019-5770-6 (PMC6528327; doi:10.1186/s12864-019-5770-6)
Supplement: Supplementary file 7 — Table S3. Size distribution of sRNA sequences. (XLSX 13 kb) [file 12864_2019_5770_MOESM7_ESM.xlsx]

## Sheet: Sheet1
Table S3 Size distribution of sRNA sequences
Length	S15	D15	S20	D20	S30	D30
18	0.0274948	0.0198252	0.00592242	0.00956301	0.0177681	0.0115898
19	0.031318	0.025503	0.00882625	0.0132197	0.0214034	0.0174382
20	0.0378596	0.0341311	0.0156367	0.0208077	0.0292242	0.0254752
21	0.17779	0.167015	0.0978401	0.144298	0.148699	0.0973792
22	0.0985641	0.103883	0.0691937	0.0923515	0.0844485	0.0773784
23	0.0920988	0.0934284	0.0868225	0.0806365	0.0925056	0.0916697
24	0.485927	0.445235	0.638146	0.417765	0.547027	0.290473
25	0.0210759	0.0309846	0.0299282	0.0434237	0.0242346	0.0648024
26	0.00934071	0.0209398	0.0134917	0.0365871	0.0112563	0.0646529
27	0.00608888	0.0163019	0.00965885	0.0331437	0.00730687	0.0646527
28	0.00474968	0.0149844	0.00862655	0.0341741	0.00609035	0.0648015
29	0.00403407	0.0141016	0.00791691	0.0348943	0.00514639	0.061225
30	0.00365816	0.0136668	0.00799057	0.0391356	0.0048902	0.0684616
21-24	0.85438	0.809562	0.892002	0.735051	0.87268	0.556901
25-30	0.0489474	0.110979	0.0776127	0.221358	0.0589247	0.388596
Total	1	1	1	1	1	1
