# Supplementary material for: Integrated microRNA and transcriptome profiling reveals a miRNA-mediated regulatory network of embryo abortion under calcium deficiency in peanut (Arachis hypogaea L.)
Source: BMC Genomics. 2019 May 21;20:392. doi: 10.1186/s12864-019-5770-6 (PMC6528327; doi:10.1186/s12864-019-5770-6)
Supplement: Supplementary file 8 — Table S4. Distribution of the identity of the first nucleotide of different lengths of novel sRNAs. (XLSX 11 kb) [file 12864_2019_5770_MOESM8_ESM.xlsx]

## Sheet: Sheet1
Table S4 Distribution of the identity of the first nucleotide of different lengths of novel sRNAs
Length(nt)	A(Num.)	U(Num.)	C(Num.)	G(Num.)	Total(Num.)	A(%)	U(%)	C(%)	G(%)
18	2	2	0	0	4	0.5	0.5	0	0
19	1	4	0	0	5	0.2	0.8	0	0
20	1	6	0	3	10	0.1	0.6	0	0.3
21	14	39	8	5	66	0.212121	0.590909	0.121212	0.0757576
22	1	13	4	0	18	0.0555556	0.722222	0.222222	0
23	0	1	5	2	8	0	0.125	0.625	0.25
24	9	7	0	4	20	0.45	0.35	0	0.2
25	0	0	1	0	1	0	0	1	0
