# Supplementary material for: Integrated microRNA and transcriptome profiling reveals a miRNA-mediated regulatory network of embryo abortion under calcium deficiency in peanut (Arachis hypogaea L.)
Source: BMC Genomics. 2019 May 21;20:392. doi: 10.1186/s12864-019-5770-6 (PMC6528327; doi:10.1186/s12864-019-5770-6)
Supplement: Supplementary file 9 — Table S5. Summary of miRNA candidates identified in peanut. (XLSX 27 kb) [file 12864_2019_5770_MOESM9_ESM.xlsx]

## Sheet: Sheet1
Table S5 Summary of miRNA candidates identified in peanut
A. Known miRNAs
miRNA ID	Conserved, Legume or peanut specific	Sequences	Length(nt)	TPM
				15S	15D	20S	20D	30S	30D
ahy-miR156a	Conserved	TGACAGAAGAGAGAGAGCAC	20	142.945	132.659	100.317	55.6953	107.281	66.7539
ahy-miR156b-3p	Conserved	GCTCTCTAAGCTTCTGTCATC	21	441.964	182.677	512.428	128.978	854.726	103.84
ahy-miR156b-5p	Conserved	TTGACAGAAGATAGAGAGCAC	21	1343.39	724.185	1344.79	861.811	1957.43	1027.27
ahy-miR156c	Conserved	TTGACAGAAGAGAGAGAGCAC	21	144.404	132.659	100.317	55.6953	107.281	66.7539
ahy-miR159	Conserved	TTTGGATTGAAGGGAGCTCTA	21	50299.2	69567.5	45969.4	69302.5	49735.9	93700.3
ahy-miR160-3p	Conserved	GCATGAAGGGAGTCACGCAGG	21	118.149	195.726	127.429	193.468	181.146	111.257
ahy-miR160-5p	Conserved	TGCCTGGCTCCCTGAATGCCA	21	1241.29	1394	878.449	1239.95	1394.65	1008.73
ahy-miR167-3p	Conserved	AGATCATGTGGCAGTTTCACC	21	1419.24	1046.05	1130.6	571.61	1090.39	393.106
ahy-miR167-5p	Conserved	TGAAGCTGCCAGCATGATCTT	21	49555.3	49233.7	44822.6	46080.5	52143.6	32423.9
ahy-miR394	Conserved	TTGGCATTCTGTCCACCTCC	20	986.031	1246.12	894.716	1310.3	1060.49	771.379
ahy-miR398	Conserved	TGTGTTCTCAGGTCACCCCT	20	59.8036	178.328	62.359	284.339	21.1044	192.845
ahy-miR408-3p	Conserved	ATGCACTGCCTCTTCCCTGGC	21	37.9243	36.9704	43.3802	29.3133	17.587	74.171
ahy-miR408-5p	Conserved	CTGGGAACAGGCAGAGCATGA	21	11.669	2.1747	10.845	2.9313	8.7935	3.7086
ahy-miR3509-3p	peanut specific	ATCTAACGACTCTCAGATATCA	22	306.311	176.153	555.809	208.125	457.261	137.216
ahy-miR3509-5p	peanut specific	ATACTTGAGAGCCGTTAGATGA	22	175.035	134.833	284.683	172.948	237.424	152.051
ahy-miR3510	peanut specific	TTATACCATCTTGCGAGACTGA	22	243.59	243.57	241.302	255.026	276.115	226.222
ahy-miR3511-3p	peanut specific	TGTTACTATGGCATCTGGTAA	21	8.7518	0	16.2676	5.8627	12.3109	7.4171
ahy-miR3511-5p	peanut specific	GCCAGGGCCATGAATGCAGA	20	379.243	141.358	357.887	85.0086	568.059	66.7539
ahy-miR3512	peanut specific	CGCAAATGATGACAAATAGA	20	59.8036	145.707	108.451	507.12	77.3826	797.339
ahy-miR3513-3p	peanut specific	TTGATAAGATAGAAATTGTAT	21	8.7518	26.0968	5.4225	26.382	12.3109	18.5428
ahy-miR3513-5p	peanut specific	TTAATTTCTGAGTTTGTCATC	21	62.7209	106.562	78.6266	117.253	84.4174	178.011
ahy-miR3514-3p	peanut specific	TCACCGTTAATACAGAATCCTT	22	4661.77	4360.34	6200.65	5938.88	6143.13	6074.61
ahy-miR3514-5p	peanut specific	AGGATTCTGTATTAACGGTGGA	22	4.3759	8.6989	2.7113	0	8.7935	7.4171
ahy-miR3515	peanut specific	AATGTAGAAAATGAACGGTAT	21	11.669	43.4946	18.9788	140.704	26.3804	133.508
ahy-miR3516	peanut specific	GCTGGGTGATATTGACAGAAG	21	898.513	498.013	1206.51	542.296	1470.27	1157.07
ahy-miR3517	peanut specific	CTGACCACTGTGATCCCGGAA	21	23.338	21.7473	29.8239	35.176	52.7609	18.5428
ahy-miR3518	peanut specific	TGACCTTTGGGGATATTCGTG	21	5108.11	10660.5	5902.42	17755.1	6361.2	10335.7
ahy-miR3519	peanut specific	TCAATCAATGACAGCATTTCA	21	1.4586	8.6989	2.7113	5.8627	1.7587	7.4171
ahy-miR3521	peanut specific	TGGTGAGTCGTATACATACTG	21	0	0	0	0	1.7587	0
B. Novel miRNA candidates
ahy_novel_miRn1		uuuggauugaagggagcucuu	21	136686	213128	134107	221157	152927	244790
ahy_novel_miRn10		uuaaucaagggaaucacaguug	22	10774.9	18898.4	13860	20885.7	8016.14	15950.5
ahy_novel_miRn100		ugauugagccgugccaauauc	21	151.697	119.61	170.81	76.2146	124.867	74.171
ahy_novel_miRn101		ucugacuauuuaauuaacugg	21	39.3829	102.212	84.0491	82.0773	58.037	22.2513
ahy_novel_miRn102		ugacggauuuggauuuauc	19	96.2693	202.25	103.028	222.781	133.661	281.85
ahy_novel_miRn103		ugaaguguuugggggaacuuc	21	147.321	63.0672	105.739	41.0386	138.937	40.7941
ahy_novel_miRn104		uucaagguugguacaucc	18	56.8864	21.7473	8.13378	35.176	47.4848	22.2513
ahy_novel_miRn105		guguguguugugauguuacuuaac	24	26.2553	26.0968	73.2041	46.9013	47.4848	44.5026
ahy_novel_miRn106		aaugaaaaaugaucuagguaacaa	24	40.8415	91.3387	103.028	205.193	61.5544	174.302
ahy_novel_miRn107		gcggauugggccaagagggaugc	23	74.3899	100.038	206.056	14.6567	188.18	14.8342
ahy_novel_miRn108		ugccaaaggagauuugcccug	21	21.8794	43.4946	51.514	23.4506	61.5544	7.4171
ahy_novel_miRn109		ugccaaaggagaguugcccug	21	278.597	89.164	265.704	55.6953	295.461	18.5428
ahy_novel_miRn11		uuuggacugaagggagcuccu	21	7932	10608.3	7884.35	10133.6	9085.43	14459.6
ahy_novel_miRn110		ugccaaaggagagcugcccug	21	71.4726	17.3978	18.9788	14.6567	61.5544	3.7086
ahy_novel_miRn111		ucauugacuaauuaacaaagacgu	24	30.6311	8.6989	43.3802	5.8627	56.2783	0
ahy_novel_miRn112		uggagaagcagggcacgu	18	21.7473	33.5484	5.42252	8.79399	0.5	18.5428
ahy_novel_miRn113		cucgaacgaaucaccaugaauu	22	55.4278	104.387	100.317	143.635	82.6587	89.0053
ahy_novel_miRn114		cggggcaacucuccuuuggca	21	2320.67	395.801	2006.33	272.614	3158.62	237.347
ahy_novel_miRn115		cggggcaacucuccuuuggca	21	2320.67	395.801	2006.33	272.614	3158.62	237.347
ahy_novel_miRn116		gagauguauggaacgagagau	21	3646.56	2527.04	2627.21	3265.5	3661.61	2347.51
ahy_novel_miRn117		agaccgguagacuugaacc	19	3877.03	2100.79	1765.03	2479.91	3946.51	7721.21
ahy_novel_miRn118		auguuguagacuaucacaugucac	24	45.2174	32.621	65.0703	17.588	63.3131	25.9599
ahy_novel_miRn119		uguguggguuucuggucucca	21	2227.32	2477.02	2993.23	1665	2611.66	2251.09
ahy_novel_miRn12		uucccaauuccacccauuccua	22	6714.05	10782.3	12498.9	12713.2	8807.55	16258.3
ahy_novel_miRn120		cucgaacgaaucaccaugaauu	22	56.8864	113.086	105.739	164.155	82.6587	96.4224
ahy_novel_miRn121		gaaaaauagcucggcgccaggaug	24	8993.88	8098.7	15193.9	12566.6	14648.2	20315.4
ahy_novel_miRn122		uuauggaaaccucucaaac	19	1131.89	1435.32	1987.35	1108.04	1470.27	849.259
ahy_novel_miRn123		guguuguaguaucauuuaacgugu	24	77.3071	86.9892	246.725	143.635	151.248	170.593
ahy_novel_miRn124		cucgaacgaaucaccaugaauu	22	55.4278	104.387	100.317	143.635	82.6587	89.0053
ahy_novel_miRn125		uaugaaguguuugggggaacc	21	910.182	350.132	645.28	128.978	976.077	85.2967
ahy_novel_miRn126		auucauacuggaauaucuuuc	21	199.832	254.444	319.929	287.27	332.394	126.091
ahy_novel_miRn127		uggucaacaagaaugcgagaa	21	102.104	126.134	54.2252	202.262	107.281	207.679
ahy_novel_miRn128		cucgaacgaaucaccaugaauu	22	55.4278	104.387	100.317	143.635	82.6587	89.0053
ahy_novel_miRn129		acuugaaccaucauuuuu	18	687.013	1246.12	1138.73	2359.72	886.383	2636.78
ahy_novel_miRn13		ugacagaagagagugagcac	20	24408.6	17539.2	19252.7	12197.3	18461	14118.5
ahy_novel_miRn130		acuugaaccaucauuuuu	18	687.013	1246.12	1138.73	2359.72	886.383	2636.78
ahy_novel_miRn131		uuaucaauuucuucacuuuag	21	23.338	19.5726	94.8942	29.3133	59.7957	59.3368
ahy_novel_miRn132		uuuugucggaguugaugaucu	21	90.4348	310.987	92.1829	718.176	126.626	934.555
ahy_novel_miRn14		ugacagaagagagugagcac	20	24408.6	17539.2	19252.7	12197.3	18461	14118.5
ahy_novel_miRn15		ugacagaagagagugagcac	20	27893.3	18935.4	22392.3	13753.8	23153.2	15861.5
ahy_novel_miRn16		ugacagaagagagugagcac	20	27899.1	18944.1	22389.6	13747.9	23153.2	15865.2
ahy_novel_miRn17		ugacagaagagagugagcac	20	27899.1	18944.1	22389.6	13747.9	23153.2	15865.2
ahy_novel_miRn18		ugacagaagagagugagcac	20	24411.6	17541.4	19258.1	12194.3	18471.6	14125.9
ahy_novel_miRn19		gacauuggcggcaaacugcag	21	914.558	419.723	854.047	301.927	1074.56	148.342
ahy_novel_miRn2		uggacugaagggagcuccuuc	21	55448.2	26244.7	86237.1	11347.2	75212.4	30907.1
ahy_novel_miRn20		gacauuggcggcaaacugcag	21	914.558	419.723	854.047	301.927	1074.56	148.342
ahy_novel_miRn21		gacauuggcggcaaacugcag	21	914.558	419.723	854.047	301.927	1074.56	148.342
ahy_novel_miRn22		ucggaccaggcuucauucccg	21	31942.4	20694.7	28210.7	15421.7	30740.3	14559.8
ahy_novel_miRn23		uuugggucuugagaguacaug	21	56.8864	2083.39	108.45	4569.94	274.357	4209.21
ahy_novel_miRn24		uugccgauuccacccauuccua	22	869.341	2229.1	1317.67	4165.42	1378.82	5102.97
ahy_novel_miRn25		auuggauugaagggagcucc	20	3125.83	3666.6	2328.97	3470.7	2599.35	5522.03
ahy_novel_miRn26		ccuugaucaaugggcucugua	21	1169.82	1167.83	759.153	1178.39	1225.81	927.138
ahy_novel_miRn27		guucaauaaagcugugggaag	21	1315.68	959.056	1705.38	4637.37	3473.43	2937.17
ahy_novel_miRn28		uaaagcugccagcaugaucug	21	14049.5	4923.59	17875.3	4657.88	22841.9	5922.56
ahy_novel_miRn29		uuggacugaagggagcucccu	21	13178.7	8718.5	14841.4	3608.47	11333	6671.69
ahy_novel_miRn3		ucggaccaggcuucauucccc	21	52536.8	50173.2	50264.1	53159.7	47286.1	43152.7
ahy_novel_miRn30		uuggacugaagggagcucccu	21	13175.8	8701.1	14838.7	3611.4	11343.6	6667.98
ahy_novel_miRn31		ugaagcugccagcaugauc	19	15884.4	13813.9	10224.2	9444.75	14873.3	6289.7
ahy_novel_miRn32		ugaagcugccagcaugauc	19	15884.4	13813.9	10224.2	9444.75	14873.3	6289.7
ahy_novel_miRn33		ggggauguagcucaaauggu	20	2403.81	6863.45	2402.18	12833.4	2407.66	11496.5
ahy_novel_miRn34		cccgccuugcaucaacugaau	21	2301.71	1124.34	1388.17	1679.65	1999.64	652.705
ahy_novel_miRn35		cuuaaucaaacucuugucauc	21	1215.03	2029.02	1325.81	1442.21	1684.83	1616.93
ahy_novel_miRn36		uuccacagcuuucuugaacug	21	11531.9	8270.5	14109.4	11080.4	15967.2	6315.66
ahy_novel_miRn37		ucgauaaaccucugcauccag	21	2056.66	1557.11	2464.54	1758.8	2576.49	1246.07
ahy_novel_miRn38		uuggacugaaggggccucuuc	21	3127.29	2196.48	3839.15	683	2330.27	860.384
ahy_novel_miRn39		cuggcggccuuugaaggagac	21	913.1	1509.26	1835.52	404.524	3000.34	641.58
ahy_novel_miRn4		ucggaccaggcuucauucccc	21	54199.6	52261	53241	57216.6	49264.6	45084.9
ahy_novel_miRn40		uggagaagcagggcacgugca	21	752.651	904.688	328.063	536.433	334.152	619.328
ahy_novel_miRn41		uggagaagcagggcacgugca	21	752.651	906.863	330.774	536.433	332.394	619.328
ahy_novel_miRn42		uggagaagcagggcacgugca	21	752.651	904.688	328.063	536.433	332.394	619.328
ahy_novel_miRn43		ugacgagacugugcggcgauaugc	24	1836.41	2285.64	4796.22	3743.31	4008.07	2796.25
ahy_novel_miRn44		agaaucuugaugaugcugcag	21	812.454	1480.99	992.322	1582.92	1083.36	585.951
ahy_novel_miRn45		ucaaacgaggaaaggcuuauggu	23	786.199	791.602	1350.21	1222.36	1115.01	1861.69
ahy_novel_miRn46		aucuugcacgcaaaaaugaug	21	142.945	328.384	328.063	724.039	219.837	478.403
ahy_novel_miRn47		auuacaugaucuaauggaggacau	24	210.042	295.763	452.781	624.373	341.187	482.112
ahy_novel_miRn48		ggaaugggcgguuugggaug	20	1743.06	1248.3	2998.66	984.927	3571.91	852.967
ahy_novel_miRn49		uugaacuugagcuuuuguacu	21	14.5863	13.0484	10.845	41.0386	19.3457	22.2513
ahy_novel_miRn5		ucggaccaggcuucauucccc	21	51895	50684.3	51020.5	56152.6	46165.8	43857.3
ahy_novel_miRn50		uuugguacuuuauugaauugau	22	774.53	952.532	599.189	521.777	293.702	248.473
ahy_novel_miRn51		uuugguacuuuauugaauugau	22	774.53	952.532	599.189	521.777	293.702	248.473
ahy_novel_miRn52		uuugguacuuuauugaauugau	22	773.071	950.357	599.189	518.846	291.944	248.473
ahy_novel_miRn53		uauggggggauugggaaggaa	21	460.926	554.556	496.161	624.373	459.02	559.991
ahy_novel_miRn54		uuugguauuuuguugacuugau	22	733.689	943.833	577.499	577.472	320.083	352.312
ahy_novel_miRn55		uuugguauuuuguugacuugau	22	733.689	943.833	577.499	577.472	320.083	352.312
ahy_novel_miRn56		uuugguauuuuguugacuugau	22	733.689	943.833	577.499	577.472	320.083	352.312
ahy_novel_miRn57		uuugguauuuuguugacuugau	22	733.689	943.833	577.499	577.472	320.083	352.312
ahy_novel_miRn58		uuugguauuuuguugacuugau	22	733.689	943.833	577.499	577.472	320.083	352.312
ahy_novel_miRn59		uuugguauuuuguugacuugau	22	733.689	943.833	577.499	577.472	320.083	352.312
ahy_novel_miRn6		ucggaccaggcuucauucccc	21	51895	50684.3	51020.5	56152.6	46165.8	43857.3
ahy_novel_miRn60		auauaggaauucucgaacccau	22	354.446	728.535	599.189	694.725	485.4	493.238
ahy_novel_miRn61		gggguuguagcucauauggu	20	1067.71	1274.39	1558.98	1946.4	1238.12	1216.41
ahy_novel_miRn62		ugucgcaggagaaauagcacc	21	11.669	78.2903	16.2676	114.322	12.3109	270.724
ahy_novel_miRn63		uugacuuuucggaucuagagcucu	24	382.16	474.091	742.886	747.489	457.261	619.328
ahy_novel_miRn64		auucuucuucugauucugagu	21	140.028	117.436	89.4716	90.8713	87.9348	74.171
ahy_novel_miRn65		uauuggcuugguucacucaga	21	296.101	193.551	130.141	281.408	161.8	114.965
ahy_novel_miRn66		aaaagaugaaaacacugacauaug	24	163.366	274.016	501.583	460.219	291.944	500.655
ahy_novel_miRn67		aguuccucugaacgcuucaua	21	315.063	154.406	265.704	82.0773	291.944	122.382
ahy_novel_miRn68		auccagacguacuucugaaagaac	24	221.711	282.715	569.365	296.064	295.461	252.182
ahy_novel_miRn69		cuauacaauuccugaacaauucu	23	199.832	471.917	395.844	454.356	300.737	356.021
ahy_novel_miRn7		ucggaccaggcuucauucccc	21	50366.3	49098.9	48208.9	52752.2	44480.9	42611.3
ahy_novel_miRn70		cuauacaauuccugaacaauucu	23	199.832	471.917	395.844	454.356	300.737	356.021
ahy_novel_miRn71		cuauacaauuccugaacaauucu	23	199.832	471.917	395.844	454.356	300.737	356.021
ahy_novel_miRn72		cuauacaauuccugaacaauucu	23	199.832	471.917	395.844	454.356	300.737	356.021
ahy_novel_miRn73		cuauacaauuccugaacaauucu	23	199.832	471.917	395.844	454.356	300.737	356.021
ahy_novel_miRn74		ugaggacgccuuagcuuuggucgc	24	208.583	182.677	317.218	413.318	313.048	170.593
ahy_novel_miRn75		ugaggacgccuuagcuuuggucgc	24	188.163	165.28	298.239	384.004	262.046	152.051
ahy_novel_miRn76		uugagccgcgucaauaucuca	21	97.7279	165.28	75.9153	161.223	82.6587	144.633
ahy_novel_miRn77		agugugaucuucuacuuuugaaua	24	592.202	378.403	1556.26	556.953	1136.12	597.077
ahy_novel_miRn78		aagcucaggagggauagcgcc	21	751.192	397.976	422.957	257.957	400.983	118.674
ahy_novel_miRn79		aagcucaggagggauagcgcc	21	754.109	397.976	428.379	257.957	397.465	118.674
ahy_novel_miRn8		ucggaccaggcuucauucccc	21	52026.2	51173.6	51204.9	56800.4	46408.5	44517.5
ahy_novel_miRn80		agugugaucuucuaucuuugaaua	24	589.285	454.519	1499.33	533.502	1028.84	571.117
ahy_novel_miRn81		uugaaacuucaagaacuaaauuga	24	45.2174	52.1935	154.542	76.2146	103.763	70.4625
ahy_novel_miRn82		agaaucuugaugaugcugcau	21	199.832	289.239	295.528	266.751	276.115	118.674
ahy_novel_miRn83		agaaucuugaugaugcugcau	21	199.832	291.414	295.528	266.751	277.874	122.382
ahy_novel_miRn84		agaaucuugaugaugcugcau	21	199.832	289.239	295.528	266.751	276.115	118.674
ahy_novel_miRn85		agaaucuugaugaugcugcau	21	199.832	289.239	295.528	266.751	276.115	118.674
ahy_novel_miRn86		aguuccucugaacgcuucaug	21	280.056	119.61	235.88	90.8713	239.183	70.4625
ahy_novel_miRn87		aguuccucugaacgcuucaug	21	280.056	119.61	235.88	90.8713	239.183	70.4625
ahy_novel_miRn88		aguuccucugaacgcuucaug	21	282.973	119.61	233.168	93.8026	240.941	70.4625
ahy_novel_miRn89		cggaagaggagccuuguaccuugcu	25	119.607	193.551	200.633	240.369	96.7283	92.7138
ahy_novel_miRn9		uuaaucaaaggaaucacaguug	22	2765.55	8870.73	4563.05	15210.7	2775.22	23452.9
ahy_novel_miRn90		uuuaauauuguauuacuagaggug	24	81.683	78.2903	162.676	85.0086	82.6587	137.216
ahy_novel_miRn91		guguuggagugucacuuaacguga	24	122.525	128.309	216.901	149.498	149.489	144.633
ahy_novel_miRn92		aaugaaaaaugaucuagguaacac	24	42.3001	110.911	103.028	219.85	58.037	192.845
ahy_novel_miRn93		cgccaaaggagaguugcccug	21	854.755	200.075	718.484	61.5579	1053.46	59.3368
ahy_novel_miRn94		cgccaaaggagaguugcccug	21	894.137	215.298	772.71	70.3519	1111.5	59.3368
ahy_novel_miRn95		ugaaagggacaucaaauugug	21	167.742	173.978	75.9153	64.4893	36.9326	11.1257
ahy_novel_miRn96		uagcggguaaaaaauagguag	21	10.2104	43.4946	32.5351	64.4893	21.1044	48.2112
ahy_novel_miRn97		aaugaaaaaugaucuagguaauac	24	65.6381	134.833	143.697	237.438	77.3826	281.85
ahy_novel_miRn98		ugaaguguuugggggaacucc	21	335.484	145.707	268.415	73.2833	344.704	70.4625
ahy_novel_miRn99		gcggacugggccaagagggguac	23	284.432	371.879	604.611	111.391	483.642	89.0053
