# Supplementary material for: Integrated microRNA and transcriptome profiling reveals a miRNA-mediated regulatory network of embryo abortion under calcium deficiency in peanut (Arachis hypogaea L.)
Source: BMC Genomics. 2019 May 21;20:392. doi: 10.1186/s12864-019-5770-6 (PMC6528327; doi:10.1186/s12864-019-5770-6)
Supplement: Supplementary file 10 — Table S6. Differentially expressed miRNA and target gene expression in peanut embryos. (XLSX 37 kb) [file 12864_2019_5770_MOESM10_ESM.xlsx]

## Sheet: Sheet1
Table S6 Differentially expressed miRNA and target gene expression in peanut embryos
Relative expression level of DEmiRNAs							Relative expression level of target genes
miRNA	S15	D15	S20	D20	S30	D30	target ID	suf15-1	suf15-2	suf15-3	def15-1	def15-2	def15-3	suf20-1	suf20-2	suf20-3	def20-1	def20-2	def20-3	suf30-1	suf30-2	suf30-3	def30-1	def30-2	def30-3	Annotation
ahy_novel_miRn32	15884.4	13813.9	10224.2	9444.75	14873.3	6289.7	Aradu.4SA7Z	1.52304	2.00465	1.9909	2.83804	2.49696	2.3562	2.30408	2.4055	2.19179	3.73074	3.54654	3.64684	2.46788	2.74823	2.73287	4.32242	3.36567	5.07445	Mediator of RNA polymerase II transcription subunit 12
ahy_novel_miRn31	15602.9	13415.9	9719.87	9178	14444.2	6245.2	Aradu.4SA7Z	1.52304	2.00465	1.9909	2.83804	2.49696	2.3562	2.30408	2.4055	2.19179	3.73074	3.54654	3.64684	2.46788	2.74823	2.73287	4.32242	3.36567	5.07445	Mediator of RNA polymerase II transcription subunit 12
ahy_novel_miRn103	147.321	63.0672	105.739	41.0386	138.937	40.7941	Aradu.41QII	4.00631	5.56717	6.05971	7.24869	7.78002	7.54342	5.68832	5.55806	5.86278	11.149	10.7764	12.5134	8.3859	8.62663	8.11399	15.5751	11.9651	15.6383	E3 ubiquitin-protein ligase UPL2
ahy_novel_miRn98	335.484	145.707	268.415	73.2833	344.704	70.4625	Aradu.ZK0JG	11.0177	13.8388	13.4746	29.8606	27.3886	23.1256	10.9469	12.2946	13.8906	38.0408	42.826	41.7932	13.1808	14.0304	12.8645	30.2891	31.5319	40.0817	ATP sulfurylase 1, chloroplastic (Precursor)
ahy_novel_miRn82	199.832	289.239	295.528	266.751	276.115	118.674	Aradu.1U41E	0.663417	0.870445	0.820623	1.53043	1.29212	1.20125	0.979238	0.923386	0.847116	1.39418	1.45771	1.22815	0.96478	0.829407	1.04134	1.66873	1.04626	2.31386	Pentatricopeptide repeat-containing protein At2g26790, mitochondrial (Precursor)
							Aradu.N349W	6.15998	7.14798	6.65991	8.35641	8.47056	7.53867	7.15335	7.35244	7.55211	9.26657	9.79224	9.30245	7.11792	7.50332	7.11277	10.3688	8.28965	10.8994	Meiotically up-regulated gene 71 protein
							Aradu.SE6Q0	2.13407	2.84491	2.19605	6.55824	5.69156	6.37601	1.84687	1.66074	2.34894	5.48859	5.27525	5.20683	2.17487	2.23403	2.15892	4.47275	5.77439	6.01717	Floral homeotic protein APETALA 2(AP2)
ahy_novel_miRn126	199.832	254.444	319.929	287.27	332.394	126.091	Aradu.1E5BI	3.53605	3.66482	3.43469	3.76934	3.53433	2.45867	3.58882	3.71168	3.52904	4.92262	5.40384	5.23235	3.70715	3.97306	3.41999	4.98876	5.44431	6.39715	Vacuolar protein sorting-associated protein 54, chloroplastic (Precursor) (VPS54)
ahy-miR3511-5p	379.243	141.358	357.887	85.0086	568.059	66.7539	Aradu.46ZNY	193.162	154.063	172.368	61.7021	77.5028	68.331	179.621	224.637	209.208	65.8022	61.4137	72.3412	214.303	213.176	263.004	157.46	128.803	68.7253	Protein ROS1
ahy-miR3516	898.513	498.013	1206.51	542.296	1470.27	1157.07	Aradu.46ZNY	193.162	154.063	172.368	61.7021	77.5028	68.331	179.621	224.637	209.208	65.8022	61.4137	72.3412	214.303	213.176	263.004	157.46	128.803	68.7253	Protein ROS1
ahy_novel_miRn30	13175.8	8701.1	14838.7	3611.4	11343.6	6667.98	Aradu.3K3P7	2.52672	2.28516	2.26933	0.908437	0.699982	0.68249	2.5631	2.30433	2.77632	0.23785	0.224114	0.189182	4.3461	4.76962	4.25604	0.681032	0.715465	0.715993	Transcription factor TCP43
ahy_novel_miRn38	3127.29	2196.48	3839.15	683	2330.27	860.384	Aradu.3K3P7	2.52672	2.28516	2.26933	0.908437	0.699982	0.68249	2.5631	2.30433	2.77632	0.23785	0.224114	0.189182	4.3461	4.76962	4.25604	0.681032	0.715465	0.715993	Transcription factor TCP43
ahy_novel_miRn29	13178.7	8718.5	14841.4	3608.47	11333	6671.69	Aradu.3K3P7	2.52672	2.28516	2.26933	0.908437	0.699982	0.68249	2.5631	2.30433	2.77632	0.23785	0.224114	0.189182	4.3461	4.76962	4.25604	0.681032	0.715465	0.715993	Transcription factor TCP43
ahy_novel_miRn78	751.192	397.976	422.957	257.957	400.983	118.674	Aradu.1YM83	0.85	0.971217	0.838828	1.29629	1.35263	1.31398	0.792165	0.838159	0.747061	1.05407	0.844295	0.707075	1.6653	1.37913	0.963554	0.195069	0.177147	0.605383	Probable inactive leucine-rich repeat receptor-like protein kinase At3g03770 (Precursor)
ahy_novel_miRn79	754.109	397.976	428.379	257.957	397.465	118.674	Aradu.1YM83	0.85	0.971217	0.838828	1.29629	1.35263	1.31398	0.792165	0.838159	0.747061	1.05407	0.844295	0.707075	1.6653	1.37913	0.963554	0.195069	0.177147	0.605383	Probable inactive leucine-rich repeat receptor-like protein kinase At3g03770 (Precursor)
ahy_novel_miRn36	11531.9	8270.5	14109.4	11080.4	15967.2	6315.66	Aradu.3RY2V	3.81863	3.36444	2.77083	0.953043	0.846327	1.00679	2.27038	2.54933	2.28098	0.655485	0.669844	0.84338	5.19642	5.29053	5.89377	1.32808	1.12875	1.29343	Growth-regulating factor 1 (GRF1)
							Aradu.SJ3NX	5.23214	5.93853	4.34099	2.42698	2.28447	2.99903	5.46996	6.5561	5.48424	0.299905	0.31841	0.310119	6.499	6.15605	6.09781	0.795867	0.794525	0.743886	Growth-regulating factor 5 (GRF5)
							Aradu.86IQQ	1.91201	2.60909	2.00766	1.12735	1.1758	1.53973	2.00018	2.72764	1.67846	0.832668	0.86128	0.891723	3.18756	3.48856	3.31481	1.4369	1.35646	1.35588	Growth-regulating factor 5 (GRF5)
							Aradu.ZF1LK	4.68883	4.49366	4.85975	2.94183	3.2721	3.35801	2.95803	3.28031	3.94063	1.20028	1.20753	1.32735	4.83262	4.86749	4.62347	1.64752	1.43109	1.79793	Growth-regulating factor 4 (GRF4)
							Aradu.Q77AH	26.1468	20.0065	25.6897	8.70806	10.6573	10.8532	24.2711	27.0479	23.4192	6.663	6.64704	6.99212	28.9278	32.5326	29.8547	14.2773	18.5928	13.8682	Growth-regulating factor 4 (GRF4)
							Aradu.300HC	7.16446	7.51486	7.61847	4.35398	4.0791	3.67837	7.00616	8.90669	7.75729	3.36742	3.29229	3.81988	8.26238	8.69726	8.64883	3.74255	3.88801	3.58807	Growth-regulating factor 9 (GRF9)
ahy-miR3515	11.669	43.4946	18.9788	140.704	26.3804	133.508	Aradu.15BWA	2.42921	2.6888	2.59339	2.19292	2.02007	1.90098	3.59833	3.61356	3.772	6.8406	7.08733	7.00825	3.54014	3.4304	3.42509	5.25827	5.01884	6.28281	uncharacterized protein LOC100811297 isoform X3
ahy_novel_miRn49	14.5863	13.0484	10.845	41.0386	19.3457	22.2513	Aradu.EAE80	3.6353	3.5778	3.60363	4.78056	5.23024	5.37992	3.21313	3.4967	3.2397	6.57458	6.52983	6.8839	4.97026	5.14351	4.84214	6.38113	6.49094	6.45333	MATH domain-containing protein At5g43560
							Aradu.HC1U4	8.97883	9.86219	10.1494	14.4676	12.864	12.6412	9.68643	8.95939	10.151	14.9965	14.7008	13.6861	11.0918	11.9542	11.9831	15.5243	13.0674	15.0871	MATH domain-containing protein At5g43560
ahy_novel_miRn23	56.8864	2083.39	108.45	4569.94	274.357	4209.21	Aradu.1V1I5	2.59898	3.29592	3.25796	4.09	5.77388	5.6185	1.87348	1.78283	1.57036	40.4563	44.3076	49.048	5.38654	5.18606	5.45191	34.2428	30.0816	33.8323	abscisic acid 8'-hydroxylase 3 (CYP707A3)
							Aradu.EF37G	32.0026	30.6691	33.4066	14.8842	18.3937	10.996	28.0185	23.6977	25.6883	95.5433	97.535	96.8708	38.5242	35.1516	33.069	80.8332	82.2731	89.5048	abscisic acid 8'-hydroxylase 1 (CYP707A1)
							Aradu.DZC43	6.88111	6.15476	7.84034	8.84329	8.13748	8.56283	5.31746	4.94914	6.60931	7.27214	6.94209	8.03503	6.33466	6.15092	6.99219	9.26185	8.89464	9.08679	Coatomer subunit delta
ahy_novel_miRn33	2403.81	6863.45	2402.18	12833.4	2407.66	11496.5	Aradu.N5GRN	0.631036	0.925577	0.646305	0.824684	0.869502	0.576206	0.682525	0.703037	0.443465	0.377655	0.341642	0.437324	0.540765	0.629008	0.548495	0.513955	0.359025	0.533316	Pentatricopeptide repeat-containing protein At4g39620, chloroplastic (Precursor) (EMB2453)
							Aradu.ZT0IB	2.23536	2.2153	2.48567	0.490629	0.452028	0.480964	1.81462	2.1686	2.09923	0.553796	0.395143	0.442041	1.8088	2.66614	2.11184	0.403891	0.519293	0.513508	protein SPT2 homolog
							Aradu.Q1CYX	3.07985	3.18328	3.16163	3.29717	3.23404	3.39589	2.06578	2.45468	2.37976	3.555	3.31689	3.90936	3.42742	3.34097	4.00555	3.29367	3.81955	3.07953	Protein PLANT CADMIUM RESISTANCE 8 (PCR8)
	59.8036	178.328	62.359	284.339	21.1044	192.845	Aradu.P8D0B	1.59658	1.62814	1.10437	0.824766	1.1362	0.948857	1.02529	1.20553	1.28342	1.13823	1.27287	1.31407	1.77003	1.37809	1.22855	1.44004	1.46455	1.09386	Pentatricopeptide repeat-containing protein At3g06430, chloroplastic (Precursor)(EMB2750)
ahy_novel_miRn37	2056.66	1557.11	2464.54	1758.8	2576.49	1246.07	Aradu.2PR08	2.23551	2.55425	2.11833	2.62247	2.81185	2.31324	2.82495	2.93895	2.6196	1.55708	1.74415	1.9356	3.00723	2.59706	2.33674	2.35175	2.25778	2.31315	Endoribonuclease Dicer homolog 1
ahy_novel_miRn88	282.973	119.61	233.168	93.8026	240.941	70.4625	Aradu.PPE4D	1.5141	1.20709	1.28698	1.34098	1.20833	1.81219	1.31142	1.57555	1.72824	0.866399	0.603043	0.977695	1.8877	1.81218	1.29978	0.655117	0.656137	0.68013	EVI5-like protein-like isoform X1
ahy_novel_miRn86	280.056	119.61	235.88	90.8713	239.183	70.4625	Aradu.PPE4D	1.5141	1.20709	1.28698	1.34098	1.20833	1.81219	1.31142	1.57555	1.72824	0.866399	0.603043	0.977695	1.8877	1.81218	1.29978	0.655117	0.656137	0.68013	EVI5-like protein-like isoform X1
ahy_novel_miRn87	280.056	119.61	235.88	90.8713	239.183	70.4625	Aradu.PPE4D	1.5141	1.20709	1.28698	1.34098	1.20833	1.81219	1.31142	1.57555	1.72824	0.866399	0.603043	0.977695	1.8877	1.81218	1.29978	0.655117	0.656137	0.68013	EVI5-like protein-like isoform X1
ahy_novel_miRn67	315.063	154.406	265.704	82.0773	291.944	122.382	Aradu.PPE4D	1.5141	1.20709	1.28698	1.34098	1.20833	1.81219	1.31142	1.57555	1.72824	0.866399	0.603043	0.977695	1.8877	1.81218	1.29978	0.655117	0.656137	0.68013	EVI5-like protein-like isoform X1
ahy_novel_miRn9	2765.55	8870.73	4563.05	15210.7	2775.22	23452.9	Aradu.PK4QW	0.0371256	0.0949763	0.0570331	0.172576	0.0644988	0.0742343	0.0725037	0.255185	0.053037	0.137359	0.198206	0.0313688	0.16204	0.179337	0.155146	0.033374	0.04112	0.0465952	Putative pentatricopeptide repeat-containing protein At1g12700, mitochondrial (Precursor)
ahy_novel_miRn112	21.7473	33.5484	5.42252	8.79399	0.5	18.5428	Aradu.UKZ71	16.2694	13.5001	15.3645	21.2128	19.2546	23.7078	15.7569	20.6354	15.6156	23.0849	26.7365	25.4942	21.1363	25.1931	27.591	30.204	31.7344	33.4145	UDP-glucuronic acid decarboxylase 6 (UXS6)
							Aradu.M740Z	2.47938	1.77358	1.77344	0.66659	0.947672	0.946133	3.42515	2.98973	2.41739	0.967198	0.958992	0.969602	3.79163	3.94065	3.76507	0.926922	0.862104	0.908191	protein BRASSINOSTEROID INSENSITIVE 1 isoform X2
							Aradu.ZV9U0	0.299218	0.545186	0.48691	43.3136	48.8976	47.9626	0.82148	0.452205	0.5898	107.528	110.001	115.451	0.449613	0.400769	0.415386	241.774	148.025	183.622	Miraculin (Precursor)
ahy_novel_miRn85	199.832	289.239	295.528	266.751	276.115	118.674	Aradu.SE6Q0	2.13407	2.84491	2.19605	6.55824	5.69156	6.37601	1.84687	1.66074	2.34894	5.48859	5.27525	5.20683	2.17487	2.23403	2.15892	4.47275	5.77439	6.01717	Floral homeotic protein APETALA 2 (AP2)
							Aradu.1U41E	0.663417	0.870445	0.820623	1.53043	1.29212	1.20125	0.979238	0.923386	0.847116	1.39418	1.45771	1.22815	0.96478	0.829407	1.04134	1.66873	1.04626	2.31386	Pentatricopeptide repeat-containing protein At2g26790, mitochondrial (Precursor)
							Aradu.N349W	6.15998	7.14798	6.65991	8.35641	8.47056	7.53867	7.15335	7.35244	7.55211	9.26657	9.79224	9.30245	7.11792	7.50332	7.11277	10.3688	8.28965	10.8994	Meiotically up-regulated gene 71 protein
ahy_novel_miRn83	199.832	291.414	295.528	266.751	277.874	122.382	Aradu.SE6Q0	2.13407	2.84491	2.19605	6.55824	5.69156	6.37601	1.84687	1.66074	2.34894	5.48859	5.27525	5.20683	2.17487	2.23403	2.15892	4.47275	5.77439	6.01717	Floral homeotic protein APETALA 2 (AP2)
							Aradu.N349W	6.15998	7.14798	6.65991	8.35641	8.47056	7.53867	7.15335	7.35244	7.55211	9.26657	9.79224	9.30245	7.11792	7.50332	7.11277	10.3688	8.28965	10.8994	Meiotically up-regulated gene 71 protein
							Aradu.1U41E	0.663417	0.870445	0.820623	1.53043	1.29212	1.20125	0.979238	0.923386	0.847116	1.39418	1.45771	1.22815	0.96478	0.829407	1.04134	1.66873	1.04626	2.31386	Pentatricopeptide repeat-containing protein At2g26790, mitochondrial (Precursor)
							Aradu.L9WUK	5.0899	6.98506	4.7434	2.40954	2.87037	2.45347	5.88896	5.44511	5.35667	1.96113	1.73881	1.63026	5.68151	6.66406	7.03437	1.55759	1.56576	1.88634	Heat stress transcription factor B-4
ahy_novel_miRn48	1743.06	1248.3	2998.66	984.927	3571.91	852.967	Aradu.UM37Y	4.08249	4.55209	5.16549	7.1594	8.44775	7.55206	4.95484	4.32404	4.11779	6.30455	8.90126	7.59007	3.21976	3.02025	3.15125	5.79918	5.84351	4.70619	Ubiquitin-conjugating enzyme E2 19 (UBC19)
ahy_novel_miRn104	56.8864	21.7473	8.13378	35.176	47.4848	22.2513	Aradu.6F552	0.21233	0.221727	0.313618	0.471831	0.489165	0.457747	0.254883	0.23375	0.377566	0.501679	0.398145	0.341127	0.203102	0.210372	0.246185	0.402338	0.511459	0.521019	Disease resistance protein At4g27190
							Aradu.30DEE	0.894703	1.16251	0.665075	0.86046	0.998575	0.806416	0.848757	0.739632	0.84821	1.5081	1.21244	2.0074	1.32258	1.23917	1.26111	1.57421	1.50196	1.42088	uncharacterized protein LOC100795433
							Aradu.Q606U	3.75593	2.42075	2.37833	1.48742	1.44091	1.59873	4.19708	4.33519	4.42435	1.11757	0.960983	1.24463	3.70184	3.56244	4.17261	1.74609	1.80362	1.59796	PREDICTED: elongation factor P-like
							Aradu.1903I	21.038	19.1538	19.7054	9.79868	8.97158	9.03633	21.5401	27.3631	24.323	7.53843	7.23028	7.08871	28.8499	26.1482	27.1669	11.7365	10.5655	10.9984	TPR repeat-containing thioredoxin TTL1 (TTL1)
ahy_novel_miRn22	31942.4	20694.7	28210.7	15421.7	30740.3	14559.8	Aradu.86C6D	8.90096	9.28361	8.50059	14.0969	11.3559	12.1287	8.48303	8.58191	8.08883	10.8983	10.7052	11.3804	9.87859	8.63802	8.28962	12.6912	11.0195	12.7399	Homeobox-leucine zipper protein ATHB-15
							Aradu.JPM40	4.01053	3.78742	3.95921	2.94875	2.27591	2.52907	4	4.04751	4.108	1.31626	1.07298	1.49037	3.88721	4.81372	5.20574	1.49643	1.2673	1.36343	Homeobox-leucine zipper protein ATHB-14
							Aradu.IH9CV	1.28597	1.24258	1.0228	1.58372	1.38408	1.42485	1.4543	1.34859	1.80416	0.620924	0.605297	0.637716	1.71236	2.2067	2.21576	0.426565	0.659229	0.608442	Homeobox-leucine zipper protein REVOLUTA (MUP24.16)
							Aradu.5YD67	1.95584	2.22535	1.94558	2.98372	2.60107	3.00688	2.07828	2.49979	2.6205	1.69569	1.62791	1.65396	3.53707	3.78399	3.06462	2.37308	2.30897	2.26036	Homeobox-leucine zipper protein REVOLUTA (MUP24.16)
ahy_novel_miRn129	687.013	1246.12	1138.73	2359.72	886.383	2636.78	Aradu.41QII	4.00631	5.56717	6.05971	7.24869	7.78002	7.54342	5.68832	5.55806	5.86278	11.149	10.7764	12.5134	8.3859	8.62663	8.11399	15.5751	11.9651	15.6383	E3 ubiquitin-protein ligase UPL2 (UPL2)
							Aradu.GA4QJ	2.61278	3.68415	2.65057	2.85035	2.74426	2.78617	2.81033	3.20628	2.87182	4.75873	5.26126	4.50318	3.18667	3.45502	3.22923	3.17125	3.19104	3.50139	hypothetical protein PHAVU_003G243000g
ahy_novel_miRn130	687.013	1246.12	1138.73	2359.72	886.383	2636.78	Aradu.41QII	4.00631	5.56717	6.05971	7.24869	7.78002	7.54342	5.68832	5.55806	5.86278	11.149	10.7764	12.5134	8.3859	8.62663	8.11399	15.5751	11.9651	15.6383	E3 ubiquitin-protein ligase UPL2 (UPL2)
							Aradu.GA4QJ	2.61278	3.68415	2.65057	2.85035	2.74426	2.78617	2.81033	3.20628	2.87182	4.75873	5.26126	4.50318	3.18667	3.45502	3.22923	3.17125	3.19104	3.50139	hypothetical protein PHAVU_003G243000g
ahy_novel_miRn132	90.4348	310.987	92.1829	718.176	126.626	934.555	Aradu.Z1DQ9	0	0	0	0.190115	0	0.218582	0	0.143327	0.123642	0.093608	0.110529	0.232284	0.0546492	0	0	0.0512684	0	0.101364	Adenylate isopentenyltransferase 5, chloroplastic (Precursor) (IPT5)
							Aradu.H6G3V	0	0	0	0	0	0	0	0	0	0	0	0	0	0	0	0	0	0	Cell wall / vacuolar inhibitor of fructosidase 1 (Precursor)
ahy-miR156b-3p	441.963	182.677	512.428	128.979	854.726	103.839	No target predicted
ahy-miR167-3p	1419.24	1046.05	1130.6	571.609	1090.39	393.107	No target predicted
ahy-miR3512	59.8036	145.707	108.45	507.12	77.3826	797.339	No target predicted
ahy-miR408-3p	37.9243	36.9704	43.3802	29.3133	17.587	74.171	No target predicted
ahy_novel_miRn80	589.285	454.519	1499.33	533.502	1028.84	571.117	No target predicted
ahy_novel_miRn72	199.832	471.917	395.844	454.356	300.737	356.021	No target predicted
ahy_novel_miRn27	1315.68	959.056	1705.38	4637.37	3473.43	2937.17	No target predicted
ahy_novel_miRn101	39.3829	102.212	84.0491	82.0773	58.037	22.2513	No target predicted
ahy_novel_miRn69	199.832	471.917	395.844	454.356	300.737	356.021	No target predicted
ahy_novel_miRn92	42.3001	110.911	103.028	219.85	58.037	192.845	No target predicted
ahy_novel_miRn111	30.6311	8.69892	43.3802	5.86266	56.2783	0	No target predicted
ahy_novel_miRn108	21.8794	43.4946	51.514	23.4506	61.5544	7.4171	No target predicted
ahy_novel_miRn107	74.3899	100.038	206.056	14.6567	188.181	14.8342	No target predicted
ahy_novel_miRn76	97.7279	165.28	75.9153	161.223	82.6587	144.634	No target predicted
ahy_novel_miRn100	151.697	119.61	170.809	76.2146	124.867	74.171	No target predicted
ahy_novel_miRn102	96.2693	202.25	103.028	222.781	133.661	281.85	No target predicted
ahy_novel_miRn39	913.099	1509.26	1835.52	404.524	3000.34	641.58	No target predicted
ahy_novel_miRn99	284.432	371.879	604.611	111.391	483.641	89.0053	No target predicted
ahy_novel_miRn46	142.945	328.384	328.063	724.039	219.837	478.403	No target predicted
ahy_novel_miRn93	854.754	200.075	718.484	61.5579	1053.46	59.3368	No target predicted
ahy_novel_miRn34	2301.71	1124.34	1388.17	1679.65	1999.64	652.705	No target predicted
ahy_novel_miRn65	296.101	193.551	130.141	281.408	161.8	114.965	No target predicted
ahy_novel_miRn70	199.832	471.917	395.844	454.356	300.737	356.021	No target predicted
ahy_novel_miRn71	199.832	471.917	395.844	454.356	300.737	356.021	No target predicted
ahy_novel_miRn77	592.202	378.403	1556.26	556.953	1136.12	597.077	No target predicted
ahy_novel_miRn28	14049.5	4923.59	17875.3	4657.88	22841.9	5922.56	No target predicted
ahy_novel_miRn2	55448.2	26244.7	86237.1	11347.2	75212.4	30907.1	No target predicted
ahy_novel_miRn73	199.832	471.917	395.844	454.356	300.737	356.021	No target predicted
ahy_novel_miRn81	45.2174	52.1935	154.542	76.2146	103.763	70.4625	No target predicted
ahy_novel_miRn94	894.137	215.298	772.71	70.3519	1111.5	59.3368	No target predicted
ahy_novel_miRn110	71.4726	17.3978	18.9788	14.6567	61.5544	3.70855	No target predicted
ahy_novel_miRn109	278.597	89.164	265.704	55.6953	295.461	18.5428	No target predicted
ahy_novel_miRn97	65.6381	134.833	143.697	237.438	77.3826	281.85	No target predicted
ahy_novel_miRn24	869.341	2229.1	1317.67	4165.42	1378.82	5102.97	No target predicted
ahy_novel_miRn106	40.8415	91.3387	103.028	205.193	61.5544	174.302	No target predicted
ahy_novel_miRn62	11.669	78.2903	16.2676	114.322	12.3109	270.724	No target predicted
ahy_novel_miRn96	10.2104	43.4946	32.5351	64.4893	21.1044	48.2112	No target predicted
ahy_novel_miRn114	2320.67	395.801	2006.33	272.614	3158.62	237.347	No target predicted
ahy_novel_miRn115	2320.67	395.801	2006.33	272.614	3158.62	237.347	No target predicted
ahy_novel_miRn118	45.2174	32.621	65.0703	17.588	63.3131	25.9599	No target predicted
ahy_novel_miRn125	910.182	350.132	645.28	128.979	976.076	85.2967	No target predicted
ahy_novel_miRn127	102.104	126.134	54.2252	202.262	107.28	207.679	No target predicted
