# Supplementary material for: Integrated microRNA and transcriptome profiling reveals a miRNA-mediated regulatory network of embryo abortion under calcium deficiency in peanut (Arachis hypogaea L.)
Source: BMC Genomics. 2019 May 21;20:392. doi: 10.1186/s12864-019-5770-6 (PMC6528327; doi:10.1186/s12864-019-5770-6)
Supplement: Supplementary file 11 — Table S7. KEGG pathways of the targets of differentially expressed miRNAs. (XLSX 12 kb) [file 12864_2019_5770_MOESM11_ESM.xlsx]

## Sheet: Sheet1
Table S7 KEGG pathways of the targets of differentially expressed miRNAs
#pathway	pathway_id	Gene_number	Gene_id	KOs
Purine metabolism	ko00230	1	Aradu.ZK0JG;	K13811
Tryptophan metabolism	ko00380	1	Aradu.68CEE;	K01867
Selenocompound metabolism	ko00450	1	Aradu.ZK0JG;	K13811
Starch and sucrose metabolism	ko00500	2	Aradu.18DC6;Aradu.R3KCC;	K00975+K01179
Amino sugar and nucleotide sugar metabolism	ko00520	1	Aradu.18DC6;	K00975
Nicotinate and nicotinamide metabolism	ko00760	2	Aradu.EXC3L;Aradu.GA4QJ;	K00763+K00763
Carotenoid biosynthesis	ko00906	2	Aradu.1V1I5;Aradu.EF37G;	K09843+K09843
Zeatin biosynthesis	ko00908	1	Aradu.Z1DQ9;	K10760
Sulfur metabolism	ko00920	1	Aradu.ZK0JG;	K13811
Aminoacyl-tRNA biosynthesis	ko00970	1	Aradu.68CEE;	K01867
RNA transport	ko03013	3	Aradu.C1224;Aradu.U37M2;Aradu.WAD0A;	K03262+K03262+K03262
Plant hormone signal transduction	ko04075	1	Aradu.FXD3B;	K13946
Ubiquitin mediated proteolysis	ko04120	2	Aradu.41QII;Aradu.UM37Y;	K10592+K06688
