# Supplementary material for: Integrated microRNA and transcriptome profiling reveals a miRNA-mediated regulatory network of embryo abortion under calcium deficiency in peanut (Arachis hypogaea L.)
Source: BMC Genomics. 2019 May 21;20:392. doi: 10.1186/s12864-019-5770-6 (PMC6528327; doi:10.1186/s12864-019-5770-6)
Supplement: Supplementary file 12 — Table S8. Specific primer sequences used for qRT-PCR. (XLSX 10 kb) [file 12864_2019_5770_MOESM12_ESM.xlsx]

## Sheet: Sheet1
Table S8 Specific primer sequences used for qRT-PCR
	Gene Name	Forward primer	Reverse primer
	SPT2	TGATGCAGAGCTTCCAGCTC	TGTTGTTACCAAGCTGTCTTC
	TCP3	TGTTGCTGTTCAGCAGCAG	TCCGAGATTCTTCCACTGC
	HsfB4	TGACTCGGACGAGTTACCTAC	AGAGCTTCTTCATGTGTGCTAG
	BRI1	TCTTCCAACGACGGTTCAAC	TGCTAGTAGTGTTAGCAGTG
	APS	TGATTGGTGGTGACCTTGAG	TCGGTCATCAGCAGAGCATG
	EMB2750	ACAACTTCTACGTATAACAATG	TGCATACCCATTGATAAGG
	ROS1	AGCTTCAAATGGGCAGAACGA	TGTGTCAGCTTCTTCCTGAACC
	DIVARICATA	ACTATGGAAGTGGATTCTCTG	TGTGCATGACTTGCTACTTGTG
	ATHB14	TGCAATTGGAGCTTGTGC	TGTCCTTGTTGTGGTTGG
	CYP707A3	AGGATGTTAGGGAAGCAAGC	TGATCAAACGTCCTTGGCAAG
	U6	CATCCGATAAAATTGGAACGA	TTTGTGCGTGTCATCCTTGCG
	ahy-miR3515	AATGTAGAAAATGAACGGTAT	mRQ 3 primer (supplied by Mir-X™ miRNA First-Strand Synthesis and SYBR® qRT-PCR kit)
	ahy_novel_miRn33	GGGGATGTAGCTCAAATGGT	mRQ 3 primer (supplied by Mir-X™ miRNA First-Strand Synthesis and SYBR® qRT-PCR kit)
	ahy-miR398	TGTGTTCTCAGGTCACCCCT	mRQ 3 primer (supplied by Mir-X™ miRNA First-Strand Synthesis and SYBR® qRT-PCR kit)
	ahy_novel_miRn25	ATTGGATTGAAGGGAGCTCC	mRQ 3 primer (supplied by Mir-X™ miRNA First-Strand Synthesis and SYBR® qRT-PCR kit)
	ahy_novel_miRn132	TTTTGTCGGAGTTGATGATCT	mRQ 3 primer (supplied by Mir-X™ miRNA First-Strand Synthesis and SYBR® qRT-PCR kit)
	ahy_novel_miRn102	TGACGGATTTGGATTTATC	mRQ 3 primer (supplied by Mir-X™ miRNA First-Strand Synthesis and SYBR® qRT-PCR kit)
	ahy-miR3511-5p	GCCAGGGCCATGAATGCAGA	mRQ 3 primer (supplied by Mir-X™ miRNA First-Strand Synthesis and SYBR® qRT-PCR kit)
	ahy_novel_miRn23	TTTGGGTCTTGAGAGTACATG	mRQ 3 primer (supplied by Mir-X™ miRNA First-Strand Synthesis and SYBR® qRT-PCR kit)
	ahy_novel_miRn112	TGGAGAAGCAGGGCACGT	mRQ 3 primer (supplied by Mir-X™ miRNA First-Strand Synthesis and SYBR® qRT-PCR kit)
	ahy_novel_miRn20	GACATTGGCGGCAAACTGCAG	mRQ 3 primer (supplied by Mir-X™ miRNA First-Strand Synthesis and SYBR® qRT-PCR kit)
	ahy_novel_miRn111	TCATTGACTAATTAACAAAGACGT	mRQ 3 primer (supplied by Mir-X™ miRNA First-Strand Synthesis and SYBR® qRT-PCR kit)
	ahy_novel_miRn22	TCGGACCAGGCTTCATTCCCG	mRQ 3 primer (supplied by Mir-X™ miRNA First-Strand Synthesis and SYBR® qRT-PCR kit)
	ahy-miR167-3p	AGATCATGTGGCAGTTTCACC	mRQ 3 primer (supplied by Mir-X™ miRNA First-Strand Synthesis and SYBR® qRT-PCR kit)
	ahy_novel_miRn98	TGAAGTGTTTGGGGGAACTCC	mRQ 3 primer (supplied by Mir-X™ miRNA First-Strand Synthesis and SYBR® qRT-PCR kit)
	ahy_novel_miRn38	TTGGACTGAAGGGGCCTCTTC	mRQ 3 primer (supplied by Mir-X™ miRNA First-Strand Synthesis and SYBR® qRT-PCR kit)
